# Supplementary material for: Computationally Selected Multivalent HIV-1 Subtype C Vaccine Protects Against Heterologous SHIV Challenge
Source: Vaccines (Basel). 2025 Feb 24;13(3):231. doi: 10.3390/vaccines13030231 (PMC11945704; doi:10.3390/vaccines13030231)
Supplement: Supplementary file 1 [file vaccines-13-00231-s001.zip]

Archive with 1 entries (1 files):
- vaccines-3398908-supplementary.pdf
